# Supplementary material for: Cardiovascular Events, Sleep Apnoea, and Pulmonary Hypertension in Primary Sjögren’s Syndrome: Data from the French Health Insurance Database
Source: J Clin Med. 2021 Oct 30;10(21):5115. doi: 10.3390/jcm10215115 (PMC8584404; doi:10.3390/jcm10215115)
Supplement: Supplementary file 1 [file jcm-10-05115-s001.zip]

Archive with 1 entries (1 files):
- jcm-1394418-supplementary.pdf
